# Supplementary material for: Gut Organoid as a New Platform to Study Alginate and Chitosan Mediated PLGA Nanoparticles for Drug Delivery
Source: Mar Drugs. 2021 May 20;19(5):282. doi: 10.3390/md19050282 (PMC8161322; doi:10.3390/md19050282)
Supplement: Supplementary file 1 [file marinedrugs-19-00282-s001.zip]

Archive with 1 entries (1 files):
- marinedrugs-1218418-supplementary.pdf
